# Supplementary material for: Identification and characterization of microRNAs from Phaeodactylum tricornutum by high-throughput sequencing and bioinformatics analysis
Source: BMC Genomics. 2011 Jun 30;12:337. doi: 10.1186/1471-2164-12-337 (PMC3141676; doi:10.1186/1471-2164-12-337)
Supplement: Additional file 5 — Patterns of reads mapped to pre-miRNAs. [file 1471-2164-12-337-S5.TXT]

pti-miR5471 PT2
chr_1:1604545:1604822:- 278(nt) -78.80(kcal/mol)
TGCTCGATTGCGAGAATCGATACTAATACGCTGTTTCAATTGTCCTGCACGGTCGAAGGATTAAAAATTCGCTGAGCCCAAAATGGACGGCTCATTTCGATCTCGACTACGAAATTGGAGTCTTAAATCGTATCAACGTCTCCATTTTTGATGAAGTTCGCAAAGGGAACAACAAACAGATGGGTACGGCGATGTTTGAAGTCGGCGAAGTCCTCGGCGCGCGTGGAAATACGAAAGCAAAAAAATTAAAACGTGGGGGTACGATTTTTGTTCGAATT PT2-m0006 9
...((((..((((((((((.((((....(((.((((.((((.(((.((.(((((((.((((......((((((((..((.....))..(((((((((((..........))))))..))))).....(((((((..(((..((((((....((..((((.(...).))))..))...))))))..)))..))))..)))..))))))))))))))))).)).)))))....(....)......)))).)))))))..))))))))))))))))))...
**********CGAGAATCGATACTAATACGC******************************************************************************************************************************************************************************************************************************************************* PT2-m0006-5p 9
----------CGAGAATCGATACTAATA---------------------------------------------------------------------------------------------------------------------------------------------------------------------------------------------------------------------------------------------------------- t0193831 1
----------CGAGAATCGATACTAATAC--------------------------------------------------------------------------------------------------------------------------------------------------------------------------------------------------------------------------------------------------------- t0074969 3
----------CGAGAATCGATACTAATACG-------------------------------------------------------------------------------------------------------------------------------------------------------------------------------------------------------------------------------------------------------- t0232494 1
----------CGAGAATCGATACTAATACGC------------------------------------------------------------------------------------------------------------------------------------------------------------------------------------------------------------------------------------------------------- t0060327 4
//
pti-miR5472 PT1
chr_10:761305:761625:- 321(nt) -85.90(kcal/mol)
TTCTTGTCATAAAATGTTGCGCTAGTCCAAGAGCTTTAAGATGCTTACCACCCTTCACATCGGCGTGCCAAATTCGATCCCGTCGATTGCTAGCGAAATGAAGGAGCTCAAGCTGACGAGAGCGATCGCACTTCCTCAGCATCTGGAAAGCGTCACCGATAAATGCAATATTGTGTCTGGTCATACGGGGAGTCCGTTACTAGCTCAAGAAAACCATTTCGTCAACAGAAGACAACACTACGATTCAATCGCAAGCTTAAACAACGCAGGTATTCAATTTGCCGAGTCCTCTAGGATGAGTGCCGCATTACAGTGCTTCCG PT1-m0001 88
.....(.(((..(((((.(((((.((((.((((((((..(((((((.(((.((((((..(((.(..((.....(((((...)))))..))..))))..)))))).......(((((.(((.((....)).).)).)))))...))).)))))))...((((((((.....(((.(.(((((...((((.....)))).)))))).)))......))))).)))....))))..........(((((...(....)..........((((((.....)))))).))))))))).)))).))))).)))))...)))).....
**********AAAATGTTGCGCTAGTCCAAGA************************************************************************************************************************************************************************************************************************************************************************************************* PT1-m0001-5p 88
--------ATAAAATGTTGCGCTAGTCCAAG-------------------------------------------------------------------------------------------------------------------------------------------------------------------------------------------------------------------------------------------------------------------------------------------------- t0068577 6
--------ATAAAATGTTGCGCTAGTCCAAGA------------------------------------------------------------------------------------------------------------------------------------------------------------------------------------------------------------------------------------------------------------------------------------------------- t0053326 10
--------ATAAAATGTTGCGCTAGTCCAAGAG------------------------------------------------------------------------------------------------------------------------------------------------------------------------------------------------------------------------------------------------------------------------------------------------ t0576716 1
----------AAAATGTTGCGCTAGTCCAA--------------------------------------------------------------------------------------------------------------------------------------------------------------------------------------------------------------------------------------------------------------------------------------------------- t0080391 5
----------AAAATGTTGCGCTAGTCCAAG-------------------------------------------------------------------------------------------------------------------------------------------------------------------------------------------------------------------------------------------------------------------------------------------------- t0033105 21
----------AAAATGTTGCGCTAGTCCAAGA------------------------------------------------------------------------------------------------------------------------------------------------------------------------------------------------------------------------------------------------------------------------------------------------- t0026844 30
----------AAAATGTTGCGCTAGTCCAAGAG------------------------------------------------------------------------------------------------------------------------------------------------------------------------------------------------------------------------------------------------------------------------------------------------ t0060028 8
-----------AAATGTTGCGCTAGTCCAAG-------------------------------------------------------------------------------------------------------------------------------------------------------------------------------------------------------------------------------------------------------------------------------------------------- t0108632 3
-----------AAATGTTGCGCTAGTCCAAGA------------------------------------------------------------------------------------------------------------------------------------------------------------------------------------------------------------------------------------------------------------------------------------------------- t0142657 2
-----------AAATGTTGCGCTAGTCCAAGAG------------------------------------------------------------------------------------------------------------------------------------------------------------------------------------------------------------------------------------------------------------------------------------------------ t0703071 1
-------------ATGTTGCGCTAGTCCAAGA------------------------------------------------------------------------------------------------------------------------------------------------------------------------------------------------------------------------------------------------------------------------------------------------- t0509000 1
//
pti-miR5472 PT2
chr_10:761305:761625:- 321(nt) -85.90(kcal/mol)
TTCTTGTCATAAAATGTTGCGCTAGTCCAAGAGCTTTAAGATGCTTACCACCCTTCACATCGGCGTGCCAAATTCGATCCCGTCGATTGCTAGCGAAATGAAGGAGCTCAAGCTGACGAGAGCGATCGCACTTCCTCAGCATCTGGAAAGCGTCACCGATAAATGCAATATTGTGTCTGGTCATACGGGGAGTCCGTTACTAGCTCAAGAAAACCATTTCGTCAACAGAAGACAACACTACGATTCAATCGCAAGCTTAAACAACGCAGGTATTCAATTTGCCGAGTCCTCTAGGATGAGTGCCGCATTACAGTGCTTCCG PT2-m0001 30
.....(.(((..(((((.(((((.((((.((((((((..(((((((.(((.((((((..(((.(..((.....(((((...)))))..))..))))..)))))).......(((((.(((.((....)).).)).)))))...))).)))))))...((((((((.....(((.(.(((((...((((.....)))).)))))).)))......))))).)))....))))..........(((((...(....)..........((((((.....)))))).))))))))).)))).))))).)))))...)))).....
**********AAAATGTTGCGCTAGTCCAAGA************************************************************************************************************************************************************************************************************************************************************************************************* PT2-m0001-5p 30
--------ATAAAATGTTGCGCTAGTCCAAGA------------------------------------------------------------------------------------------------------------------------------------------------------------------------------------------------------------------------------------------------------------------------------------------------- t0087648 3
--------ATAAAATGTTGCGCTAGTCCAAGAG------------------------------------------------------------------------------------------------------------------------------------------------------------------------------------------------------------------------------------------------------------------------------------------------ t0137055 2
----------AAAATGTTGCGCTAGTCC----------------------------------------------------------------------------------------------------------------------------------------------------------------------------------------------------------------------------------------------------------------------------------------------------- t0209027 1
----------AAAATGTTGCGCTAGTCCAA--------------------------------------------------------------------------------------------------------------------------------------------------------------------------------------------------------------------------------------------------------------------------------------------------- t0415593 1
----------AAAATGTTGCGCTAGTCCAAG-------------------------------------------------------------------------------------------------------------------------------------------------------------------------------------------------------------------------------------------------------------------------------------------------- t0048566 5
----------AAAATGTTGCGCTAGTCCAAGA------------------------------------------------------------------------------------------------------------------------------------------------------------------------------------------------------------------------------------------------------------------------------------------------- t0025137 14
----------AAAATGTTGCGCTAGTCCAAGAG------------------------------------------------------------------------------------------------------------------------------------------------------------------------------------------------------------------------------------------------------------------------------------------------ t0129318 2
------------AATGTTGCGCTAGTCCAAG-------------------------------------------------------------------------------------------------------------------------------------------------------------------------------------------------------------------------------------------------------------------------------------------------- t0552862 1
------------AATGTTGCGCTAGTCCAAGAG------------------------------------------------------------------------------------------------------------------------------------------------------------------------------------------------------------------------------------------------------------------------------------------------ t0413114 1
//
pti-miR5472 PT3
chr_10:761305:761625:- 321(nt) -85.90(kcal/mol)
TTCTTGTCATAAAATGTTGCGCTAGTCCAAGAGCTTTAAGATGCTTACCACCCTTCACATCGGCGTGCCAAATTCGATCCCGTCGATTGCTAGCGAAATGAAGGAGCTCAAGCTGACGAGAGCGATCGCACTTCCTCAGCATCTGGAAAGCGTCACCGATAAATGCAATATTGTGTCTGGTCATACGGGGAGTCCGTTACTAGCTCAAGAAAACCATTTCGTCAACAGAAGACAACACTACGATTCAATCGCAAGCTTAAACAACGCAGGTATTCAATTTGCCGAGTCCTCTAGGATGAGTGCCGCATTACAGTGCTTCCG PT3-m0001 213
.....(.(((..(((((.(((((.((((.((((((((..(((((((.(((.((((((..(((.(..((.....(((((...)))))..))..))))..)))))).......(((((.(((.((....)).).)).)))))...))).)))))))...((((((((.....(((.(.(((((...((((.....)))).)))))).)))......))))).)))....))))..........(((((...(....)..........((((((.....)))))).))))))))).)))).))))).)))))...)))).....
**********AAAATGTTGCGCTAGTCCAAGA************************************************************************************************************************************************************************************************************************************************************************************************* PT3-m0001-5p 211
-----GTCATAAAATGTTGCGCTAGTCCA---------------------------------------------------------------------------------------------------------------------------------------------------------------------------------------------------------------------------------------------------------------------------------------------------- t0566979 1
-----GTCATAAAATGTTGCGCTAGTCCAA--------------------------------------------------------------------------------------------------------------------------------------------------------------------------------------------------------------------------------------------------------------------------------------------------- t0497745 1
--------ATAAAATGTTGCGCTAGTCCAA--------------------------------------------------------------------------------------------------------------------------------------------------------------------------------------------------------------------------------------------------------------------------------------------------- t0195180 1
--------ATAAAATGTTGCGCTAGTCCAAG-------------------------------------------------------------------------------------------------------------------------------------------------------------------------------------------------------------------------------------------------------------------------------------------------- t0028046 17
--------ATAAAATGTTGCGCTAGTCCAAGA------------------------------------------------------------------------------------------------------------------------------------------------------------------------------------------------------------------------------------------------------------------------------------------------- t0020793 27
--------ATAAAATGTTGCGCTAGTCCAAGAG------------------------------------------------------------------------------------------------------------------------------------------------------------------------------------------------------------------------------------------------------------------------------------------------ t0034455 13
---------TAAAATGTTGCGCTAGTCCAAGA------------------------------------------------------------------------------------------------------------------------------------------------------------------------------------------------------------------------------------------------------------------------------------------------- t0386140 1
----------AAAATGTTGCGCTAGTCC----------------------------------------------------------------------------------------------------------------------------------------------------------------------------------------------------------------------------------------------------------------------------------------------------- t0118132 2
----------AAAATGTTGCGCTAGTCCA---------------------------------------------------------------------------------------------------------------------------------------------------------------------------------------------------------------------------------------------------------------------------------------------------- t0151814 2
----------AAAATGTTGCGCTAGTCCAA--------------------------------------------------------------------------------------------------------------------------------------------------------------------------------------------------------------------------------------------------------------------------------------------------- t0040851 10
----------AAAATGTTGCGCTAGTCCAAG-------------------------------------------------------------------------------------------------------------------------------------------------------------------------------------------------------------------------------------------------------------------------------------------------- t0014000 45
----------AAAATGTTGCGCTAGTCCAAGA------------------------------------------------------------------------------------------------------------------------------------------------------------------------------------------------------------------------------------------------------------------------------------------------- t0011739 57
----------AAAATGTTGCGCTAGTCCAAGAG------------------------------------------------------------------------------------------------------------------------------------------------------------------------------------------------------------------------------------------------------------------------------------------------ t0019565 29
-----------AAATGTTGCGCTAGTCCAA--------------------------------------------------------------------------------------------------------------------------------------------------------------------------------------------------------------------------------------------------------------------------------------------------- t0539573 1
-----------AAATGTTGCGCTAGTCCAAG-------------------------------------------------------------------------------------------------------------------------------------------------------------------------------------------------------------------------------------------------------------------------------------------------- t0344710 1
-----------AAATGTTGCGCTAGTCCAAGA------------------------------------------------------------------------------------------------------------------------------------------------------------------------------------------------------------------------------------------------------------------------------------------------- t0089506 3
------------AATGTTGCGCTAGTCCAAGAG------------------------------------------------------------------------------------------------------------------------------------------------------------------------------------------------------------------------------------------------------------------------------------------------ t0468532 1
-------------ATGTTGCGCTAGTCCAAGA------------------------------------------------------------------------------------------------------------------------------------------------------------------------------------------------------------------------------------------------------------------------------------------------- t0474872 1
//
pti-miR5473 PT1
chr_11:35406:35506:- 101(nt) -30.40(kcal/mol)
AGTTCTACGCTGAGGTAACGGGATCAAAGGTAGTGTTTTCGTAGTGTTTTCGAGTGTTTGAAGTGATCGCTGATTCCGATTGTGCCTGGGTAGGTAGTGCA PT1-m0002 13
.((.(((((((.(((((.((((((((..(((.....(((((.((..((....))..)))))))..)))..))))))))....))))).)))..)))).)).
**********TGAGGTAACGGGATCAAAGG*********************************************************************** PT1-m0002-5p 9
********************************************************************GCTGATTCCGATTGTGCCTGGGT********** PT1-m0002-3p 3
---------CTGAGGTAACGGGATCAAAGG----------------------------------------------------------------------- t0524595 1
----------TGAGGTAACGGGATCAAAGG----------------------------------------------------------------------- t0087386 4
----------TGAGGTAACGGGATCAAAGGT---------------------------------------------------------------------- t0160621 2
-----------GAGGTAACGGGATCAAAGG----------------------------------------------------------------------- t0157505 2
------------------------------------------------------------AAGTGATCGCTGATTCCG----------------------- t0557093 1
--------------------------------------------------------------------GCTGATTCCGATTGTGCCT-------------- t0107460 3
//
pti-miR5473 PT3
chr_11:35406:35506:- 101(nt) -30.40(kcal/mol)
AGTTCTACGCTGAGGTAACGGGATCAAAGGTAGTGTTTTCGTAGTGTTTTCGAGTGTTTGAAGTGATCGCTGATTCCGATTGTGCCTGGGTAGGTAGTGCA PT3-m0002 19
.((.(((((((.(((((.((((((((..(((.....(((((.((..((....))..)))))))..)))..))))))))....))))).)))..)))).)).
**********TGAGGTAACGGGATCAAAGG*********************************************************************** PT3-m0002-5p 15
********************************************************************GCTGATTCCGATTGTGCCTGGGT********** PT3-m0002-3p 3
----------TGAGGTAACGGGATCAAAG------------------------------------------------------------------------ t0442411 1
----------TGAGGTAACGGGATCAAAGG----------------------------------------------------------------------- t0062266 5
----------TGAGGTAACGGGATCAAAGGTA--------------------------------------------------------------------- t0083699 3
-----------GAGGTAACGGGATCAAAGG----------------------------------------------------------------------- t0094972 3
-----------GAGGTAACGGGATCAAAGGTA--------------------------------------------------------------------- t0101356 3
-------------------------------------------GTGTTTTCGAGTGTTTGAAGT------------------------------------- t0495795 1
-----------------------------------------------------------------ATCGCTGATTCCGATTGTGCCT-------------- t0352277 1
------------------------------------------------------------------TCGCTGATTCCGATTGTGCCT-------------- t0565697 1
-----------------------------------------------------------------------GATTCCGATTGTGCCTGGG----------- t0344623 1
//
pti-miR5474 PT1
chr_15:663006:663165:+ 160(nt) -42.72(kcal/mol)
GAGTGGCGTTCCCCGTTTGCATTTCCGTCAACGACATTGTCTGCAATCATTCGCCCTTGCCAAACGAAGAACGGGTAAGTGCCGTCCCATGTGGTATAGAGAAAAATGGCGTACCTGCCGTACAAAATAACCTGTGGTGGTCGACACAAGTATGCCACGA PT1-m0003 23
..(((((((..(((((((........(((...))).((((..((((..........))))...)))).)))))))...(((.(((((((((.(((.((.......((((((....))))))......)))))))))).)).)).)))....)))))))..
********************************************************************************************************************************AACCTGTGGTGGTCGACACAAG********** PT1-m0003-3p 23
--------------------------------------------------------------------------------------------------------------------------------AACCTGTGGTGGTCGACACA------------ t0143526 2
--------------------------------------------------------------------------------------------------------------------------------AACCTGTGGTGGTCGACACAA----------- t0060693 8
--------------------------------------------------------------------------------------------------------------------------------AACCTGTGGTGGTCGACACAAG---------- t0055915 9
--------------------------------------------------------------------------------------------------------------------------------AACCTGTGGTGGTCGACACAAGT--------- t0606776 1
--------------------------------------------------------------------------------------------------------------------------------AACCTGTGGTGGTCGACACAAGTAT------- t0185466 2
---------------------------------------------------------------------------------------------------------------------------------ACCTGTGGTGGTCGACACAAGTATG------ t0410953 1
//
pti-miR5474 PT2
chr_15:663006:663165:+ 160(nt) -42.72(kcal/mol)
GAGTGGCGTTCCCCGTTTGCATTTCCGTCAACGACATTGTCTGCAATCATTCGCCCTTGCCAAACGAAGAACGGGTAAGTGCCGTCCCATGTGGTATAGAGAAAAATGGCGTACCTGCCGTACAAAATAACCTGTGGTGGTCGACACAAGTATGCCACGA PT2-m0002 71
..(((((((..(((((((........(((...))).((((..((((..........))))...)))).)))))))...(((.(((((((((.(((.((.......((((((....))))))......)))))))))).)).)).)))....)))))))..
********************************************************************************************************************************AACCTGTGGTGGTCGACACAAG********** PT2-m0002-3p 71
--------------------------------------------------------------------------------------------------------------------------------AACCTGTGGTGGTCGACA-------------- t0021550 18
--------------------------------------------------------------------------------------------------------------------------------AACCTGTGGTGGTCGACAC------------- t0043589 6
--------------------------------------------------------------------------------------------------------------------------------AACCTGTGGTGGTCGACACA------------ t0073028 3
--------------------------------------------------------------------------------------------------------------------------------AACCTGTGGTGGTCGACACAA----------- t0024504 15
--------------------------------------------------------------------------------------------------------------------------------AACCTGTGGTGGTCGACACAAG---------- t0018166 23
--------------------------------------------------------------------------------------------------------------------------------AACCTGTGGTGGTCGACACAAGT--------- t0065127 4
---------------------------------------------------------------------------------------------------------------------------------ACCTGTGGTGGTCGACACAAG---------- t0326333 1
---------------------------------------------------------------------------------------------------------------------------------ACCTGTGGTGGTCGACACAAGTAT------- t0275570 1
//
pti-miR5474 PT3
chr_15:663006:663165:+ 160(nt) -42.72(kcal/mol)
GAGTGGCGTTCCCCGTTTGCATTTCCGTCAACGACATTGTCTGCAATCATTCGCCCTTGCCAAACGAAGAACGGGTAAGTGCCGTCCCATGTGGTATAGAGAAAAATGGCGTACCTGCCGTACAAAATAACCTGTGGTGGTCGACACAAGTATGCCACGA PT3-m0004 22
..(((((((..(((((((........(((...))).((((..((((..........))))...)))).)))))))...(((.(((((((((.(((.((.......((((((....))))))......)))))))))).)).)).)))....)))))))..
********************************************************************************************************************************AACCTGTGGTGGTCGACACAAG********** PT3-m0004-3p 22
-------------------------------------------------------------------------------------------------------------------------------TAACCTGTGGTGGTCGAC--------------- t0604701 1
--------------------------------------------------------------------------------------------------------------------------------AACCTGTGGTGGTCGACA-------------- t0154651 2
--------------------------------------------------------------------------------------------------------------------------------AACCTGTGGTGGTCGACAC------------- t0087816 3
--------------------------------------------------------------------------------------------------------------------------------AACCTGTGGTGGTCGACACAA----------- t0067459 5
--------------------------------------------------------------------------------------------------------------------------------AACCTGTGGTGGTCGACACAAG---------- t0047584 8
--------------------------------------------------------------------------------------------------------------------------------AACCTGTGGTGGTCGACACAAGTAT------- t0169091 2
---------------------------------------------------------------------------------------------------------------------------------ACCTGTGGTGGTCGACACAAGTATG------ t0382624 1
//
pti-miR5475 PT2
chr_18:415320:415541:- 222(nt) -62.00(kcal/mol)
CGGTTTGGCGCGAACTGCGGAAATTTTTGCGGCTGATCGTCTTGTGATACCGGATTTACAAGTAACGAAAATGGACAACTTTAAGAGTCTCTGTGTCGGGGCCAGTGACTGGATCGAGATCGAAGAATGCAATGAGAAGGTATGTTGTTTCTCGATTTCCTGTCGGTCTATTTATCTTTTTTGAATGGGCGTCGGAGGATTAACGTCGTTTTTACCAAGATC PT2-m0005 231
...(((((...((((.(((..(((((((.((((...(((((((((((........)))))))..)))).....((((........((((.(((.((....))))).)))).....((((((((.(((.(((((..........)))))))))))))))).)))).(((((((((.......))))))))))))))))))))..))).))))...)))))...
***********************************************************************************************************************************************************************************************TCGGAGGATTAACGTCGTTTT********** PT2-m0005-3p 230
-----------------------------------------------------------------------------------------------------------------------------------------------------------------------------------------------TCGGAGGATTAACGTCGT------------- t0041882 7
-----------------------------------------------------------------------------------------------------------------------------------------------------------------------------------------------TCGGAGGATTAACGTCGTT------------ t0030991 10
-----------------------------------------------------------------------------------------------------------------------------------------------------------------------------------------------TCGGAGGATTAACGTCGTTT----------- t0009417 56
-----------------------------------------------------------------------------------------------------------------------------------------------------------------------------------------------TCGGAGGATTAACGTCGTTTT---------- t0007005 82
-----------------------------------------------------------------------------------------------------------------------------------------------------------------------------------------------TCGGAGGATTAACGTCGTTTTT--------- t0008415 66
-----------------------------------------------------------------------------------------------------------------------------------------------------------------------------------------------TCGGAGGATTAACGTCGTTTTTA-------- t0050960 5
-----------------------------------------------------------------------------------------------------------------------------------------------------------------------------------------------TCGGAGGATTAACGTCGTTTTTAC------- t0524138 1
------------------------------------------------------------------------------------------------------------------------------------------------------------------------------------------------CGGAGGATTAACGTCGTTT----------- t0197216 1
-------------------------------------------------------------------------------------------------------------------------------------------------------------------------------------------------GGAGGATTAACGTCGTTT----------- t0284674 1
-------------------------------------------------------------------------------------------------------------------------------------------------------------------------------------------------GGAGGATTAACGTCGTTTTTA-------- t0347606 1
----------------------------------------------------------------------------------------------------------------------------------------------------------------------------------------------------------ACGTCGTTTTTACCAAGATC t0346499 1
//
pti-miR5475 PT3
chr_18:415320:415541:- 222(nt) -62.00(kcal/mol)
CGGTTTGGCGCGAACTGCGGAAATTTTTGCGGCTGATCGTCTTGTGATACCGGATTTACAAGTAACGAAAATGGACAACTTTAAGAGTCTCTGTGTCGGGGCCAGTGACTGGATCGAGATCGAAGAATGCAATGAGAAGGTATGTTGTTTCTCGATTTCCTGTCGGTCTATTTATCTTTTTTGAATGGGCGTCGGAGGATTAACGTCGTTTTTACCAAGATC PT3-m0006 385
...(((((...((((.(((..(((((((.((((...(((((((((((........)))))))..)))).....((((........((((.(((.((....))))).)))).....((((((((.(((.(((((..........)))))))))))))))).)))).(((((((((.......))))))))))))))))))))..))).))))...)))))...
***********************************************************************************************************************************************************************************************TCGGAGGATTAACGTCGTTTT********** PT3-m0006-3p 385
-----------------------------------------------------------------------------------------------------------------------------------------------------------------------------------------------TCGGAGGATTAACGTCGT------------- t0010620 65
-----------------------------------------------------------------------------------------------------------------------------------------------------------------------------------------------TCGGAGGATTAACGTCGTT------------ t0018013 32
-----------------------------------------------------------------------------------------------------------------------------------------------------------------------------------------------TCGGAGGATTAACGTCGTTT----------- t0009112 78
-----------------------------------------------------------------------------------------------------------------------------------------------------------------------------------------------TCGGAGGATTAACGTCGTTTT---------- t0006103 127
-----------------------------------------------------------------------------------------------------------------------------------------------------------------------------------------------TCGGAGGATTAACGTCGTTTTT--------- t0013383 49
-----------------------------------------------------------------------------------------------------------------------------------------------------------------------------------------------TCGGAGGATTAACGTCGTTTTTA-------- t0021648 25
-----------------------------------------------------------------------------------------------------------------------------------------------------------------------------------------------TCGGAGGATTAACGTCGTTTTTAC------- t0081314 4
-----------------------------------------------------------------------------------------------------------------------------------------------------------------------------------------------TCGGAGGATTAACGTCGTTTTTACC------ t0103962 3
------------------------------------------------------------------------------------------------------------------------------------------------------------------------------------------------CGGAGGATTAACGTCGTTT----------- t0116264 2
//
pti-miR5476 PT3
chr_19:299730:299870:- 141(nt) -52.82(kcal/mol)
GGTGGTCGCGGCGGAAGAGGTGGTTGCGGTGGTTGCGGCGGTTGTCACGGTCGAGGCGGTCGTGGTGGAGGAAAAGGTAAACCATTTAACAACGGCTCGACAAGCGGTATGACCGACCGCTACTACTCTTTCGAAGAGTAT PT3-m0007 16
.(((.((....((((((((.((((.(((((((((...((.(((......((((((.((.....(((((.............)))))......)).)))))).))).))..)))).))))).))))))))))))..)).)))
*************************************************************************************************************TGACCGACCGCTACTACTCTTT********** PT3-m0007-3p 15
--------------------------------------------------------------------------------------------------------CGGTATGACCGACCGCTACTACT-------------- t0563066 1
----------------------------------------------------------------------------------------------------------GTATGACCGACCGCTACTACT-------------- t0138967 2
----------------------------------------------------------------------------------------------------------GTATGACCGACCGCTACTACTCTTT---------- t0154272 2
-------------------------------------------------------------------------------------------------------------TGACCGACCGCTACTACT-------------- t0108587 3
-------------------------------------------------------------------------------------------------------------TGACCGACCGCTACTACTCTTT---------- t0085836 3
-------------------------------------------------------------------------------------------------------------TGACCGACCGCTACTACTCTTTC--------- t0168910 2
-------------------------------------------------------------------------------------------------------------TGACCGACCGCTACTACTCTTTCGA------- t0591776 1
--------------------------------------------------------------------------------------------------------------GACCGACCGCTACTACTCTTTC--------- t0446635 1
---------------------------------------------------------------------------------------------------------------ACCGACCGCTACTACTCTTTC--------- t0364206 1
//
pti-miR5477 PT3
chr_1:2137385:2137503:- 119(nt) -26.10(kcal/mol)
CCGGTGATCCAAAAATAGAAGACTTTGGAACCCGAGATAGTGTTCGCAAACAGTCAATGAACAATGAAAAAAACTAGTAATCCTGCTTTTCATCCACGGTCTTCTACTTTGTAAACCTG PT3-m0008 10
..(((....((((..(((((((((.((((...........((((((...........))))))..((((......((((....)))))))).)))).))))))))).))))...)))..
**********AAAAATAGAAGACTTTGGAACC*************************************************************************************** PT3-m0008-5p 9
---------CAAAAATAGAAGACTTTGGAA----------------------------------------------------------------------------------------- t0548415 1
----------AAAAATAGAAGACTTTGG------------------------------------------------------------------------------------------- t0368765 1
----------AAAAATAGAAGACTTTGGA------------------------------------------------------------------------------------------ t0670791 1
----------AAAAATAGAAGACTTTGGAA----------------------------------------------------------------------------------------- t0148668 2
----------AAAAATAGAAGACTTTGGAACC--------------------------------------------------------------------------------------- t0137368 2
-----------AAAATAGAAGACTTTGGAAC---------------------------------------------------------------------------------------- t0564065 1
------------AAATAGAAGACTTTGGAACC--------------------------------------------------------------------------------------- t0621261 1
-----------------------------------------------AAACAGTCAATGAACAAT------------------------------------------------------ t0338979 1
//
pti-miR5478 PT3
chr_23:97534:97765:+ 232(nt) -76.10(kcal/mol)
AGAAAGAGTCCGAACGACAGATTTCTATTGTACAGTACGGCGCGAAACGGTACCGATCCGGCGTGCCGACTGGATTAGGAAGAATAGGTAGGTAGGTATACGGACTGTGACTGTAGAATGCAAGCATCTATTCCCAGATCGTGAGTGCTACACAACGTTTCTACCGTATTCGCCAACCGACCGAACTGGGTACCTTATTCGACAAAGGAATCGATCGTATCGGGGAGGAAAT PT3-m0009 7
........(((((((((..(((((((.((((.((((.(((((((...(((.......))).))))))))))).........(((((((..(((.(((((((((.(((.((..(((((.((....))))))))).)))..(((..(((...))).)))......))))))..))).))).(((......)))..))))))).)))))))))))..)))).)))))........
********************************************************************************************************************************************************************************************************GACAAAGGAATCGATCGTATCG********** PT3-m0009-3p 7
-------------------------------------------------------------------------------------------------------------------------------------------------------------------------------------------------------CGACAAAGGAATCGATCG--------------- t0596620 1
--------------------------------------------------------------------------------------------------------------------------------------------------------------------------------------------------------GACAAAGGAATCGATCGTATCG---------- t0119231 2
--------------------------------------------------------------------------------------------------------------------------------------------------------------------------------------------------------GACAAAGGAATCGATCGTATCGG--------- t0335321 1
--------------------------------------------------------------------------------------------------------------------------------------------------------------------------------------------------------GACAAAGGAATCGATCGTATCGGG-------- t0173063 2
-----------------------------------------------------------------------------------------------------------------------------------------------------------------------------------------------------------AAAGGAATCGATCGTATCGGG-------- t0396030 1
//
pti-miR5479 PT3
chr_25:444580:444846:+ 267(nt) -79.60(kcal/mol)
CTGGGCACCCGACGATGATTAAGATTGGAAAGAGGCCTTCTCTATACACCGACCATCCAGATTATGAGACGACGCATCAATCAACTCAATCTTCAGGATACGAACAGCTACCCACTCCCCGTCGTTCCCTGCCTGGGAACGTTCGGTCGCACGCAACGATACCCTGTTCCCGTCGAGTTGATTTGTACGTGTTTGTATCGCTTCAAAAGCCTTCCTGGGGTGTCCTGATGACAATCTTTCGTCTTGTTACGTTGTTTTGGTGCGCTC PT3-m0010 19
..(.(((((.(((((((..((((((..((((((.....((((...(((((......((((......((((.(((.((.(((((((((.(((.....)))..((((((...........(((.(((((((.....)))))))..)))(((.......)))....)))))).....))))))))).)).))))))).....(((.....)))....)))))))))...)).))...))))))))))))...)))))))..))))).)..
**********GACGATGATTAAGATTGGAAAG******************************************************************************************************************************************************************************************************************************************* PT3-m0010-5p 18
----------GACGATGATTAAGATTGGAAAG------------------------------------------------------------------------------------------------------------------------------------------------------------------------------------------------------------------------------------------- t0034349 13
----------GACGATGATTAAGATTGGAAAGAG----------------------------------------------------------------------------------------------------------------------------------------------------------------------------------------------------------------------------------------- t0100792 3
----------GACGATGATTAAGATTGGAAAGAGG---------------------------------------------------------------------------------------------------------------------------------------------------------------------------------------------------------------------------------------- t0151341 2
---------------------------------------------ACACCGACCATCCAGATTATGAGA------------------------------------------------------------------------------------------------------------------------------------------------------------------------------------------------------ t0553026 1
//
pti-miR5480 PT3
chr_26:278601:278960:+ 360(nt) -105.40(kcal/mol)
AAAGTCTGGAGAGACTCGACAGAAACTGCGTGCGTACGTGCCATTTACAGTAGGCAGAATTTGATAGCTGTCACAGAAAGATCGCACAGGGATTTGAGTCCTGGGTGGATCACGCGAGTCGCATTTCTTGAAGCTTTGGGTTAGGTGTAAGGCGTCCTTGGGCCATCTTGGACAAAATCAAAATCAAATACTACAGTGATTTTTTGTTCAAATAAGCTCTAGAATGTAACTTCTATTCTTCCTTGATGGATGATTCACGTCGACGAATGTGAAATTACTCGTCGCGAATCTTGTCTGGTTATAGTCGTTTGTCACGTTTCCCTTTCGTATTGTGGTTTAGGTAGTCTTTTCTCGGACGGC PT3-m0011 8
...(((((((((((((..((..((((..((((((.(((((.((..(((.((((.((((....(((..((((((..(((.((((.(((.(((((....)))))..)))))))....((((..((((.((.((.((((.......(((.(((((...))))).)))...((((((((((....(((((..........)))))))))))))))..)))))).))))))..))))......)))..))))))........((.((((((.((......)).)))))))).)))...)))).)))).)).)..)).)))))........)))).))..))))..)))))).)))).)))))...
**********GAGACTCGACAGAAACTGCGTG**************************************************************************************************************************************************************************************************************************************************************************************************************************************** PT3-m0011-5p 8
---------AGAGACTCGACAGAAACTGCGTG---------------------------------------------------------------------------------------------------------------------------------------------------------------------------------------------------------------------------------------------------------------------------------------------------------------------------------------- t0506745 1
----------GAGACTCGACAGAAACTGCGT----------------------------------------------------------------------------------------------------------------------------------------------------------------------------------------------------------------------------------------------------------------------------------------------------------------------------------------- t0273956 1
----------GAGACTCGACAGAAACTGCGTG---------------------------------------------------------------------------------------------------------------------------------------------------------------------------------------------------------------------------------------------------------------------------------------------------------------------------------------- t0069169 5
-----------AGACTCGACAGAAACTGCGT----------------------------------------------------------------------------------------------------------------------------------------------------------------------------------------------------------------------------------------------------------------------------------------------------------------------------------------- t0414043 1
//
pti-miR5481 PT3
chr_2:1365749:1366009:+ 261(nt) -70.80(kcal/mol)
CGTTCGTGCCAAATGGTTTCATCGTTTGTGCAGTTCATTCTTTGTGTGATCAACATGCTCACTTTGGGGTTGTCGTGCAACTTTAGGCGCTCACACTTAGACGAAATTACAAAATGTGATTCCAAGCTACCAGTACGGTTGCAGAGAATAAATTTTTCGAAGCACAGGATTTCCATCGCATTCGTAGTTGTTTTTGGCGGAGCGAGGAGAGACGATCACCACGATTCTGATTTCACAGTCGGTTCATTATTATCACGACCA PT3-m0012 5
.(.(((((...((((((...((((.(((((.((.(((....((((((((((..(...(((...(((((((((.....))))))))).(((((...(..((((((...(((..(((((((((((..((.(((.....))).)).(((((.....)))))........))).....)))))))).))).))))))..)...)))))..))).)..))))).)))))...))).))))))).))))..))))))..))))).).
************************************************************************************************************************************************************************************************************************************GATTTCACAGTCGGTTCATTATT********** PT3-m0012-3p 5
------------------------------------------------------------------------------------------------------------------------------------------------------------------------------------------------------------------------------------GATTTCACAGTCGGTTCATTAT----------- t0158405 2
------------------------------------------------------------------------------------------------------------------------------------------------------------------------------------------------------------------------------------GATTTCACAGTCGGTTCATTATT---------- t0087607 3
//

pti-miR5482 PT3
chr_9:128204:128523:+ 320(nt) -100.70(kcal/mol)
GGGTGACGTACGGGCGCTGGCTCGTGGCAGGTTCGGCGTGCACTGTTACCAACAATAGCACGAATTAAATTGCGCATTGCTATTGGGTATTCAAGCCACTTGACGACATACCGCAATCATTCGAAACTAGGTAGTCGGAGCGGAATCACGATCACACGATCACCATACCCGTGCAACGTTGGCCATTCCGGGTCTGGGCGCAGGGCGGAACGCGTGCGACAAACATTCAAAATGGACGTTCTGCTTTTCTTTTTCCGTTGAATTCCTACTGCCTTTGTGCCTCGGTGCTTACAGTAGCGACGACGCCATTTGCTTCACTA PT3-m0014 6
.((((((.(((((((....)))))))(((.(.....).)))...))))))...........(((.(((((.((((.(((((((((((((((((((...)))))....)))))........((((.((.(((((((.(((((((((....((((....)))).(((.(((((.((.......)).....))))).)))..((((((((...((....)).....(((.....)))..))))))))........)))))).....))).)))))))..))...))))......))))))))).).))).))))).)))....
**************************************************************************************************************************************************************************************************************************************************************************************************ACAGTAGCGACGACGCCATT********** PT3-m0014-3p 6
--------------------------------------------------------------------------------------------------------------------------------------------------------------------------------------------------------------------------------------------------------------------------------------------------ACAGTAGCGACGACGCCATT---------- t0071484 4
--------------------------------------------------------------------------------------------------------------------------------------------------------------------------------------------------------------------------------------------------------------------------------------------------ACAGTAGCGACGACGCCATTTG-------- t0198401 1
----------------------------------------------------------------------------------------------------------------------------------------------------------------------------------------------------------------------------------------------------------------------------------------------------AGTAGCGACGACGCCATT---------- t0184007 1
//
pti-miR5483 PT3
chr_9:523733:524013:+ 281(nt) -67.60(kcal/mol)
GAGCTGGGTTCATGCCTGATTCAAAGAACTGTAATTATTAAATGGTCATTCACTGTCAGGGATGCAAATCAAACCTATTTCAACGGTTTTGCTTCCAACTTCATTTGAAACGCTTGATGAATCCTTGGTTAATACTGAGCCTAGTGCGAAAAACTGGAACTGTTCTTATATCCTTATTTTAATACGGGATCGGATTCGCTGTTGCACTCAGGGTAAAGCTCATTCTTTCCATAGTCGCTTCGGTGACCATTTTTTTGGATCGTGTGATATATAACCCGCAC PT3-m0015 13
..((.((((((((((..(((((((((((.((..........((((...((((.((....(((.(((((....(((.........)))))))).))).....))..))))..((((........((..((....))..))((((((((((...(.((((.(((.(((..(((..........)))..))).))).)))).).))))))).)))...)))).........)))).(((((....))))))).)))))))))))))))))......))))))..
*******GTTCATGCCTGATTCAAAGAACTGT********************************************************************************************************************************************************************************************************************************************************* PT3-m0015-5p 1
********************************************************************************************************************************************************************************************************************************************************ATTTTTTTGGATCGTGTGATATA********** PT3-m0015-3p 12
--------TTCATGCCTGATTCAAAG--------------------------------------------------------------------------------------------------------------------------------------------------------------------------------------------------------------------------------------------------------------- t0196922 1
-------------------------------------------------------------------------------------------------------------------------------------------------------------------------------------------------------------------------------------------------------CATTTTTTTGGATCGTGTGATA------------ t0403906 1
--------------------------------------------------------------------------------------------------------------------------------------------------------------------------------------------------------------------------------------------------------ATTTTTTTGGATCGTGTG--------------- t0374049 1
--------------------------------------------------------------------------------------------------------------------------------------------------------------------------------------------------------------------------------------------------------ATTTTTTTGGATCGTGTGATA------------ t0587344 1
--------------------------------------------------------------------------------------------------------------------------------------------------------------------------------------------------------------------------------------------------------ATTTTTTTGGATCGTGTGATAT----------- t0102079 3
--------------------------------------------------------------------------------------------------------------------------------------------------------------------------------------------------------------------------------------------------------ATTTTTTTGGATCGTGTGATATA---------- t0074404 4
--------------------------------------------------------------------------------------------------------------------------------------------------------------------------------------------------------------------------------------------------------ATTTTTTTGGATCGTGTGATATAT--------- t0117492 2
//
