# Supplementary material for: Identification and characterization of microRNAs from Phaeodactylum tricornutum by high-throughput sequencing and bioinformatics analysis
Source: BMC Genomics. 2011 Jun 30;12:337. doi: 10.1186/1471-2164-12-337 (PMC3141676; doi:10.1186/1471-2164-12-337)
Supplement: Additional file 7 — Candidate targets for P. tricornutum miRNAs. [file 1471-2164-12-337-S7.XLS]

## Sheet: additional data file 7
Table s1. Candidate targets for P. tricornutum miRNAs.				GO term annotationb
	miRNA	gene Ida	protein name	Biological process	Molecular function	Cellular component
PT1,PT2,PT3c	pti-miR5472	7199432	Sec7C	regulation of ARF protein signal transduction	ARF guanyl-nucleotide exchange factor activity	intracellular
		4524567	psbA	photosynthetic electron transport in photosystem II; response to herbicide; transport;	electron transporter, transferring electrons within the cyclic electron transport pathway of photosynthesis activity; metal ion binding	chloroplast thylakoid membrane; integral to membrane; photosystem II; plasma membrane light-harvesting complex
		7199700	MYT1	protein amino acid phosphorylation	ATP binding; protein serine/threonine kinase activity
		7202167	RPC157	transcription	DNA binding; DNA-directed RNA polymerase activity; ribonucleoside binding; zinc ion binding	nucleus
	pti-miR5474	7196495	ARL1	small GTPase mediated signal transduction	GTP binding	intracellular
		7195755	GltX	glutamate synthase activity
		7203691	PTD5b	fatty acid biosynthetic process; oxidation reduction	Molecular function heme binding; oxidoreductase activity, acting on paired donors, with oxidation of a pair of donors resulting in the reduction of molecular oxygen to two molecules of water
PT2 & PT3c	pti-miR5475	7194691	Sit4
		7200901	D-LCR	oxidation reduction	D-lactate dehydrogenase (cytochrome) activity; FAD binding
		7198921	PGM_2	carbohydrate metabolic process	intramolecular transferase activity, phosphotransferases; magnesium ion binding
		7202866	ATPse2-2B	ATP biosynthetic process	ATP binding; calcium-transporting ATPase activity	integral to membrane
		7196275	CDC6		ATP binding
		7203865	HSF1	regulation of transcription, DNA-dependent; response to stress	sequence-specific DNA binding; transcription factor activity	nucleus
		7200330	NTT2		ATP binding; ATP:ADP antiporter activity	integral to membrane
		7199698	RNAP-II_2	transcription	DNA binding; DNA-directed RNA polymerase activity; ribonucleoside binding
		7196891	BGS1
		7196206	SHMT2	L-serine metabolic process; glycine metabolic process; one-carbon metabolic process	glycine hydroxymethyltransferase activity; pyridoxal phosphate binding
		7202575	Pt-MAD1
		7199951	H3-1b	nucleosome assembly	DNA binding	nucleosome; nucleus
PT2	pti-miR5471	7204608	VPS45	vesicle docking involved in exocytosis
PT3	pti-miR5476	7199205	DHC1	microtubule-based movement; regulation of transcription, DNA-dependent	ATP binding; ATPase activity; microtubule motor activity; transcription factor binding	dynein complex
	pti-miR5478	7195885	dsCYC6		Cyclin
		7203043	CHC	intracellular protein transport; vesicle-mediated transport	protein binding; structural molecule activity	clathrin coat of coated pit; clathrin coat of trans-Golgi network vesicle
	pti-miR5480	7201551	Tpt5			integral to membrane
		7197731	LHK	regulation of transcription, DNA-dependent; two-component signal transduction system (phosphorelay)	Molecular function two-component response regulator activity; two-component sensor activity	membrane
	pti-miR5481	7199432	Sec7C	regulation of ARF protein signal transduction	ARF guanyl-nucleotide exchange factor activity	intracellular
		7202783	hUba1	protein modification process	ATP binding; ligase activity; small protein activating enzyme activity
		7195835	Lhcr11	photosynthesis, light harvesting		chloroplast membrane
	pti-miR5482	7203428	ZIP1		metal ion transmembrane transporter activity	membrane
		7200688	FRE4	oxidation reduction	oxidoreductase activity
		7204665	NTT4
		7198514	myoA2	ATP binding; motor activity		myosin complex
		7201423	CDC20_1
		7196349	RFC4	DNA replication	ATP binding; DNA clamp loader activity	DNA replication factor C complex
		7201290	OAT		pyridoxal phosphate binding; transaminase activity
	pti-miR5483	7199432	Sec7C
		7203116	MIZF		zinc ion binding	intracellular
		7196334	PLC-delta	lipid metabolic process	phosphoinositide phospholipase C activity; signal transducer activity
		7201969	NURF-140	ATP-dependent chromatin remodeling	ATP binding; DNA binding; helicase activity; nucleosome binding	chromatin remodeling complex
		7204087	myoC1		ATP binding; motor activity	myosin complex
		7201049	PDH1	metabolic process	oxidoreductase activity, acting on the aldehyde or oxo group of donors, disulfide as acceptor
		7202062	hCDK1	protein amino acid phosphorylation	ATP binding; MAP kinase activity on the aldehyde or oxo group of donors, disulfide as acceptor
		7199138	PPO	oxidation reduction; porphyrin biosynthetic process	oxygen-dependent protoporphyrinogen oxidase activity
		7194810	SybC	vesicle-mediated transport		integral to membrane
aDid not include predicted protein and hopothesis protein
bSome predicted targets did not have GO term
cIndicated the samples from where the miRNAs were cloned
